# Supplementary material for: Genomic characterisation of the new Dickeya fangzhongdai species regrouping plant pathogens and environmental isolates
Source: BMC Genomics. 2019 Jan 11;20:34. doi: 10.1186/s12864-018-5332-3 (PMC6329079; doi:10.1186/s12864-018-5332-3)
Supplement: Supplementary file 3 — Tables S2 and S3. Genes found in each of the JS5 and Nd14b genomic clades that are absent from the other Dickeya fangzhongdai genomes. (ZIP 37 kb) [file 12864_2018_5332_MOESM3_ESM.zip › Table S2.xlsx]

## Sheet: Sheet1
Table S3: Genes found in JS5 genomic clade and absent from the other Dickeya fangzhongdai genomes
Gene no.	Gene ID	Annotation*	functional classification	Length (aa)	COG functional category	Catergory name	eggNOG functional description	predicted Gene Ontology terms	predicted KEGG KOs	Present in other Dickeya spp.
44	Dickeya_fangzhongdai_MK7.44	hypothetical protein	hypothetical protein	49						No
65	Dickeya_fangzhongdai_MK7.65	Malonyl CoA-acyl carrier protein transacylase (EC 2.3.1.39)	secondary metabolites	3236	Q	Secondary Structure	Peptide synthetase		K05375,K15658	No
66	Dickeya_fangzhongdai_MK7.66	Permease of the drug/metabolite transporter (DMT) superfamily	transport	297	S	Function Unknown	EamA-like transporter family			No
67	Dickeya_fangzhongdai_MK7.67	Thioesterase	secondary metabolites	256	Q	Secondary Structure	Thioesterase		K01071	No
69	Dickeya_fangzhongdai_MK7.69	translation initiation inhibitor, putative.	others	124	S	Function Unknown	endoribonuclease L-PSP		K09022	No
100	Dickeya_fangzhongdai_MK7.100	hypothetical protein	hypothetical protein	37						No
157	Dickeya_fangzhongdai_MK7.157	hypothetical protein	hypothetical protein	37						No
191	Dickeya_fangzhongdai_MK7.191	hypothetical protein	hypothetical protein	94						No
397	Dickeya_fangzhongdai_MK7.397	hypothetical protein	hypothetical protein	96						No
596	Dickeya_fangzhongdai_MK7.596	hypothetical protein	hypothetical protein	37						No
598	Dickeya_fangzhongdai_MK7.598	hypothetical protein	hypothetical protein	77						No
676	Dickeya_fangzhongdai_MK7.676	hypothetical protein	hypothetical protein	38						No
694	Dickeya_fangzhongdai_MK7.694	probable membrane protein b2001	hypothetical protein	839	S	Function Unknown	Inner membrane protein YeeR	GO:0005575,GO:0005623,GO:0005886,GO:0016020,GO:0044464,GO:0071944		No
695	Dickeya_fangzhongdai_MK7.695	hypothetical protein	hypothetical protein	39						No
732	Dickeya_fangzhongdai_MK7.732	hypothetical protein	hypothetical protein	43						Yes
755	Dickeya_fangzhongdai_MK7.755	hypothetical protein	hypothetical protein	60	S	Function Unknown	Gcn5-related n-acetyltransferase		K03829	No
798	Dickeya_fangzhongdai_MK7.798	hypothetical protein	hypothetical protein	43						No
829	Dickeya_fangzhongdai_MK7.829	hypothetical protein	hypothetical protein	42						No
935	Dickeya_fangzhongdai_MK7.935	hypothetical protein	hypothetical protein	329						No
936	Dickeya_fangzhongdai_MK7.936	hypothetical protein	hypothetical protein	39						No
973	Dickeya_fangzhongdai_MK7.973	hypothetical protein	hypothetical protein	42						No
1067	Dickeya_fangzhongdai_MK7.1067	putative membrane protein	unknown	397	G	Carbohydrate metabolism and transport	Major Facilitator Superfamily			Yes
1071	Dickeya_fangzhongdai_MK7.1071	hypothetical protein	hypothetical protein	44						No
1385	Dickeya_fangzhongdai_MK7.1385	hypothetical protein	hypothetical protein	59						No
1389	Dickeya_fangzhongdai_MK7.1389	hypothetical protein	hypothetical protein	39						No
1423	Dickeya_fangzhongdai_MK7.1423	hypothetical protein	hypothetical protein	40						No
1529	Dickeya_fangzhongdai_MK7.1529	FIG01220591: hypothetical protein	metabolism	99	S	Function Unknown	EthD domain			No
1530	Dickeya_fangzhongdai_MK7.1530	Transcriptional regulator, LysR family	regulation	303	K	Transcription	Transcriptional regulator lysR family			No
1536	Dickeya_fangzhongdai_MK7.1536	HipA toxin component of the HipAB toxin-antitoxin module	others	430	S	Function Unknown	HipA-like protein		K07154	No
1594	Dickeya_fangzhongdai_MK7.1594	hypothetical protein	hypothetical protein	38						No
1631	Dickeya_fangzhongdai_MK7.1631	hypothetical protein	regulation	49	K	Transcription	Transcriptional regulator	GO:0008150,GO:0019222,GO:0050789,GO:0065007	K07734	No
1653	Dickeya_fangzhongdai_MK7.1653	hypothetical protein	hypothetical protein	53						No
1728	Dickeya_fangzhongdai_MK7.1728	hypothetical protein	hypothetical protein	39						No
1974	Dickeya_fangzhongdai_MK7.1974	hypothetical protein	hypothetical protein	38						No
2036	Dickeya_fangzhongdai_MK7.2036	hypothetical protein	hypothetical protein	49						No
2051	Dickeya_fangzhongdai_MK7.2051	hypothetical protein	hypothetical protein	41						No
2338	Dickeya_fangzhongdai_MK7.2338	hypothetical protein	hypothetical protein	43						No
2387	Dickeya_fangzhongdai_MK7.2387	hypothetical protein	hypothetical protein	40						No
2429	Dickeya_fangzhongdai_MK7.2429	hypothetical protein	hypothetical protein	56						Yes
2490	Dickeya_fangzhongdai_MK7.2490	hypothetical protein	hypothetical protein	46						No
2589	Dickeya_fangzhongdai_MK7.2589	hypothetical protein	hypothetical protein	48						No
2591	Dickeya_fangzhongdai_MK7.2591	Fermentation-respiration switch protein FrsA	others	349	S	Function Unknown	of the alpha beta superfamily		K06889	No
2592	Dickeya_fangzhongdai_MK7.2592	Aldo-keto reductase	energy production	388	C	Energy production and conversion	aldo keto reductase			No
2593	Dickeya_fangzhongdai_MK7.2593	DNA-binding heavy metal response regulator	regulation	226	T	Signal Transduction	response regulator	GO:0005575,GO:0005622,GO:0005623,GO:0005737,GO:0044424,GO:0044464	K02483,K07665	Yes
2594	Dickeya_fangzhongdai_MK7.2594	Signal transduction histidine kinase	regulation	459	T	Signal Transduction	Histidine kinase		K07644	No
2598	Dickeya_fangzhongdai_MK7.2598	FIG01219199: hypothetical protein	hypothetical protein	219	S	Function Unknown	carboxymuconolactone decarboxylase			No
2599	Dickeya_fangzhongdai_MK7.2599	oxidoreductase, aldo/keto reductase family	energy production	283	C	Energy production and conversion	reductase		K00002,K06221,K06222,K17743	Yes
2600	Dickeya_fangzhongdai_MK7.2600	Transcriptional regulator, LysR family	regulation	297	K	Transcription	LysR family transcriptional regulator			Yes
2614	Dickeya_fangzhongdai_MK7.2614	Mobile element protein	extrachromosomal	78	L	Replication and repair	Transposase		K07497	Yes
2616	Dickeya_fangzhongdai_MK7.2616	Mobile element protein	extrachromosomal	62	L	Replication and repair	Transposase			No
2664	Dickeya_fangzhongdai_MK7.2664	hypothetical protein	hypothetical protein	37						No
2741	Dickeya_fangzhongdai_MK7.2741	hypothetical protein	hypothetical protein	43						Yes
2771	Dickeya_fangzhongdai_MK7.2771	Aspartate racemase (EC 5.1.1.13)	metabolism of cell wall? Or metabolism (of aa?)	107	E	Amino Acid metabolis and transport	Racemase		K01779	No
2809	Dickeya_fangzhongdai_MK7.2809	hypothetical protein	hypothetical protein	38						No
2857	Dickeya_fangzhongdai_MK7.2857	hypothetical protein	hypothetical protein	40						No
2901	Dickeya_fangzhongdai_MK7.2901	hypothetical protein	hypothetical protein	46						No
3078	Dickeya_fangzhongdai_MK7.3078	hypothetical protein	hypothetical protein	79						No
3122	Dickeya_fangzhongdai_MK7.3122	hypothetical protein	hypothetical protein	45						Yes
3124	Dickeya_fangzhongdai_MK7.3124	hypothetical protein	hypothetical protein	41						No
3172	Dickeya_fangzhongdai_MK7.3172	hypothetical protein	hypothetical protein	45						No
3221	Dickeya_fangzhongdai_MK7.3221	hypothetical protein	hypothetical protein	66	S	Function Unknown	Clp protease			No
3222	Dickeya_fangzhongdai_MK7.3222	hypothetical protein	hypothetical protein	70	S	Function Unknown	Clp protease			No
3241	Dickeya_fangzhongdai_MK7.3241	hypothetical protein	hypothetical protein	37						No
3264	Dickeya_fangzhongdai_MK7.3264	hypothetical protein	hypothetical protein	48						Yes
3282	Dickeya_fangzhongdai_MK7.3282	Spore Coat Protein U domain containing protein	undefined	68	S	Function Unknown	spore coat U domain-containing protein			No
3285	Dickeya_fangzhongdai_MK7.3285	Sigma-fimbriae chaperone protein	others	71	N, U		chaperone	GO:0003674,GO:0003824,GO:0008150,GO:0008152,GO:0009297,GO:0009987,GO:0016043,GO:0022607,GO:0030030,GO:0030031,GO:0043711,GO:0044085,GO:0044699,GO:0044763,GO:0071840	K07346	No
3298	Dickeya_fangzhongdai_MK7.3298	Hydroxypyruvate isomerase (EC 5.3.1.22)	metabolism	259	G	Carbohydrate metabolism and transport	Catalyzes the reversible isomerization between hydroxypyruvate and 2-hydroxy-3-oxopropanoate (also termed tartronate semialdehyde) (By similarity)		K01816	Yes
3299	Dickeya_fangzhongdai_MK7.3299	Nucleoside permease NupG	transport	415	G	Carbohydrate metabolism and transport	Nucleoside		K05820	Yes
3300	Dickeya_fangzhongdai_MK7.3300	Inosose isomerase (EC 5.3.99.-)	metabolism	356	G	Carbohydrate metabolism and transport	Xylose Isomerase Domain-Containing protein			Yes
3301	Dickeya_fangzhongdai_MK7.3301	Nucleoside-diphosphate-sugar epimerases	metabolism	384	S	Function Unknown	Oxidoreductase			Yes
3302	Dickeya_fangzhongdai_MK7.3302	DNA-binding transcriptional regulator, LacI/PurR family	regulation	326	K	Transcription	transcriptional regulator lacI family		K01775,K03435,K05499	Yes
3303	Dickeya_fangzhongdai_MK7.3303	Sugar phosphate isomerases/epimerases	metabolism	284	G	Carbohydrate metabolism and transport	isomerase			Yes
3304	Dickeya_fangzhongdai_MK7.3304	hypothetical protein	hypothetical protein	46						No
3305	Dickeya_fangzhongdai_MK7.3305	hypothetical protein	hypothetical protein	37						No
3316	Dickeya_fangzhongdai_MK7.3316	Periplasmic substrate binding domain of ABC-type transporter	transport	252	E, T	Amino Acid metabolis and transport, Signal Transduction	PBPb		K02030	Yes
3319	Dickeya_fangzhongdai_MK7.3319	putative amino acid ABC transporter	transport	95	E	Amino Acid metabolis and transport	amino acid ABC transporter	GO:0005575,GO:0016020	K02029	No
3326	Dickeya_fangzhongdai_MK7.3326	hypothetical protein	hypothetical protein	83	K	Transcription	transcriptional Regulator, TetR		K18137,K18301	No
3339	Dickeya_fangzhongdai_MK7.3339	hypothetical protein	hypothetical protein	43						No
3355	Dickeya_fangzhongdai_MK7.3355	hypothetical protein	hypothetical protein	55						No
3422	Dickeya_fangzhongdai_MK7.3422	O-acetylhomoserine sulfhydrylase (EC 2.5.1.49) / O-succinylhomoserine sulfhydrylase (EC 2.5.1.48)	metabolism	422	E	Amino Acid metabolis and transport	O-acetylhomoserine	GO:0003674,GO:0003824,GO:0004794,GO:0006082,GO:0006520,GO:0006790,GO:0006807,GO:0008150,GO:0008152,GO:0008652,GO:0009058,GO:0009987,GO:0016053,GO:0016829,GO:0016835,GO:0016840,GO:0016841,GO:0019752,GO:0043436,GO:0044237,GO:0044238,GO:0044249,GO:0044281,GO:0044283,GO:0044710,GO:0044711,GO:0046394,GO:0071704,GO:1901564,GO:1901566,GO:1901576	K00641,K01740,K01760	Yes
3483	Dickeya_fangzhongdai_MK7.3483	hypothetical protein	hypothetical protein	57						No
3683	Dickeya_fangzhongdai_MK7.3683	hypothetical protein	hypothetical protein	39						No
3774	Dickeya_fangzhongdai_MK7.3774	hypothetical protein	hypothetical protein	65						No
3838	Dickeya_fangzhongdai_MK7.3838	hypothetical protein	hypothetical protein	37						No
3896	Dickeya_fangzhongdai_MK7.3896	hypothetical protein	hypothetical protein	70						No
4057	Dickeya_fangzhongdai_MK7.4057	hypothetical protein	hypothetical protein	47						No
4087	Dickeya_fangzhongdai_MK7.4087	hypothetical protein	hypothetical protein	1585	Q	Secondary Structure	Putative Ig domain			No
4088	Dickeya_fangzhongdai_MK7.4088	Microcystin dependent protein	unknown	295	S	Function Unknown	Tail Collar domain protein			Yes
4089	Dickeya_fangzhongdai_MK7.4089	RND family efflux transporter domain	transport	702	S	Function Unknown	Peptidase M50		K16922	Yes
4090	Dickeya_fangzhongdai_MK7.4090	Probable RND family efflux transporter	transport	439	S	Function Unknown	HlyD family secretion protein			Yes
4091	Dickeya_fangzhongdai_MK7.4091	Membrane-fusion protein	transport	214	S	Function Unknown	secretion protein HlyD family			Yes
4217	Dickeya_fangzhongdai_MK7.4217	hypothetical protein	hypothetical protein	43						No
4225	Dickeya_fangzhongdai_MK7.4225	hypothetical protein	hypothetical protein	39						No
4344	Dickeya_fangzhongdai_MK7.4344	hypothetical protein	hypothetical protein	52						Yes
4346	Dickeya_fangzhongdai_MK7.4346	hypothetical protein	hypothetical protein	131						No
4440	Dickeya_fangzhongdai_MK7.4440	hypothetical protein	hypothetical protein	37						No
4583	Dickeya_fangzhongdai_MK7.4583	hypothetical protein	hypothetical protein	39						No
*RAST annotation that was was manually curated.
