# Supplementary material for: Genomic characterisation of the new Dickeya fangzhongdai species regrouping plant pathogens and environmental isolates
Source: BMC Genomics. 2019 Jan 11;20:34. doi: 10.1186/s12864-018-5332-3 (PMC6329079; doi:10.1186/s12864-018-5332-3)
Supplement: Supplementary file 3 — Tables S2 and S3. Genes found in each of the JS5 and Nd14b genomic clades that are absent from the other Dickeya fangzhongdai genomes. (ZIP 37 kb) [file 12864_2018_5332_MOESM3_ESM.zip › Table S3.xlsx]

## Sheet: Sheet1
Table S4: Genes found in ND14b genomic clade and absent from the other Dickeya fangzhongdai genomes
Gene no.	Gene	Annotation	functunal classification	length (aa)	COG functional category	Catergory name	eggNOG functional description	predicted Gene Ontology terms	predicted KEGG KOs	Present in other Dickeya spp.
31	Dickeya_fangzhongdai_ND14b.31	hypothetical protein	hypothetical protein	74						No
56	Dickeya_fangzhongdai_ND14b.56	hypothetical protein	hypothetical protein	38						No
61	Dickeya_fangzhongdai_ND14b.61	Transcriptional regulator	regulation	299	K	Transcription	lysr family transcriptional regulator			No
93	Dickeya_fangzhongdai_ND14b.93	Acetolactate synthase large subunit (EC 2.2.1.6)	metabolism	55						No
240	Dickeya_fangzhongdai_ND14b.240	hypothetical protein	hypothetical protein	38						No
267	Dickeya_fangzhongdai_ND14b.267	hypothetical protein	hypothetical protein	38						No
306	Dickeya_fangzhongdai_ND14b.306	hypothetical protein	hypothetical protein	44						No
317	Dickeya_fangzhongdai_ND14b.317	ChrR Cupin-like anti-sigma factor	others	162	T	Signal Transduction	Factor ChrR			No
318	Dickeya_fangzhongdai_ND14b.318	Carboxymuconolactone decarboxylase family	metabolism	114	S	Function Unknown	Antioxidant protein with alkyl hydroperoxidase activity. Required for the reduction of the AhpC active site cysteine residues and for the regeneration of the AhpC enzyme activity (By similarity)			No
319	Dickeya_fangzhongdai_ND14b.319	hypothetical protein	hypothetical protein	93	0					No
320	Dickeya_fangzhongdai_ND14b.320	hypothetical protein	hypothetical protein	54						No
321	Dickeya_fangzhongdai_ND14b.321	Glycine cleavage system transcriptional activator	regulation	304	K	Transcription	LysR substrate binding domain		K03566	No
322	Dickeya_fangzhongdai_ND14b.322	Short-chain dehydrogenase/reductase SDR	metabolism	258	S	Function Unknown	Dehydrogenase reductase		K08081	No
323	Dickeya_fangzhongdai_ND14b.323	Alcohol dehydrogenase (EC 1.1.1.1)	energy production	325	C	Energy production and conversion	alcohol dehydrogenase		K00001,K13953	No
358	Dickeya_fangzhongdai_ND14b.358	hypothetical protein	hypothetical protein	42						No
359	Dickeya_fangzhongdai_ND14b.359	hypothetical protein	hypothetical protein	48						No
425	Dickeya_fangzhongdai_ND14b.425	hypothetical protein	hypothetical protein	40						No
428	Dickeya_fangzhongdai_ND14b.428	hypothetical protein	hypothetical protein	244						No
462	Dickeya_fangzhongdai_ND14b.462	hypothetical protein	hypothetical protein	40						No
528	Dickeya_fangzhongdai_ND14b.528	Probable carboxyvinyl-carboxyphosphonate phosphorylmutase (EC 2.7.8.23)	metabolism	272	G	Carbohydrate metabolism and transport	Inherit from proNOG: pep phosphonomutase	GO:0003674,GO:0003824,GO:0008150,GO:0008152	K01003,K03417	No
531	Dickeya_fangzhongdai_ND14b.531	acyltransferase (putative)	unknown	380	S	Function Unknown	Lipopolysaccharide modification acyltransferase			No
576	Dickeya_fangzhongdai_ND14b.576	hypothetical protein	hypothetical protein	37						No
577	Dickeya_fangzhongdai_ND14b.577	FIG00613552: hypothetical protein	hypothetical protein	200						Yes
588	Dickeya_fangzhongdai_ND14b.588	hypothetical protein	hypothetical protein	40						No
693	Dickeya_fangzhongdai_ND14b.693	hypothetical protein	hypothetical protein	53						Yes
713	Dickeya_fangzhongdai_ND14b.713	hypothetical protein	hypothetical protein	37						No
714	Dickeya_fangzhongdai_ND14b.714	hypothetical protein	hypothetical protein	37						No
727	Dickeya_fangzhongdai_ND14b.727	hypothetical protein	hypothetical protein	72						No
735	Dickeya_fangzhongdai_ND14b.735	hypothetical protein	hypothetical protein	57						No
764	Dickeya_fangzhongdai_ND14b.764	hypothetical protein	hypothetical protein	42						No
775	Dickeya_fangzhongdai_ND14b.775	hypothetical protein	hypothetical protein	50						No
783	Dickeya_fangzhongdai_ND14b.783	hypothetical protein	hypothetical protein	41						No
791	Dickeya_fangzhongdai_ND14b.791	hypothetical protein	hypothetical protein	42						No
812	Dickeya_fangzhongdai_ND14b.812	hypothetical protein	hypothetical protein	45						No
853	Dickeya_fangzhongdai_ND14b.853	hypothetical protein	hypothetical protein	39						No
904	Dickeya_fangzhongdai_ND14b.904	hypothetical protein	hypothetical protein	55						No
914	Dickeya_fangzhongdai_ND14b.914	hypothetical protein	hypothetical protein	39						No
953	Dickeya_fangzhongdai_ND14b.953	hypothetical protein	hypothetical protein	44						No
960	Dickeya_fangzhongdai_ND14b.960	hypothetical protein	hypothetical protein	64						No
973	Dickeya_fangzhongdai_ND14b.973	hypothetical protein	hypothetical protein	46						No
1045	Dickeya_fangzhongdai_ND14b.1045	FIG00481907: hypothetical protein	hypothetical protein	514	S	Function Unknown	Protein of unknown function (DUF1593)			Yes
1046	Dickeya_fangzhongdai_ND14b.1046	N-acetylglucosamine-6P-responsive transcriptional repressor NagC, ROK family	regulation	339	K	Transcription	Inherit from proNOG: (ROK) family		K02565	Yes
1051	Dickeya_fangzhongdai_ND14b.1051	probable hydrolase	unknown	250	S	Function Unknown	Alpha beta hydrolase fold protein		K01046	Yes
1053	Dickeya_fangzhongdai_ND14b.1053	Transcriptional regulator, LysR family	regulation	306	K	Transcription	transcriptional regulator, lysR family		K03576,K04761,K05817,K09681,K11921	Yes
1138	Dickeya_fangzhongdai_ND14b.1138	hypothetical protein	hypothetical protein	41						No
1150	Dickeya_fangzhongdai_ND14b.1150	hypothetical protein	hypothetical protein	54						No
1364	Dickeya_fangzhongdai_ND14b.1364	hypothetical protein	hypothetical protein	56						No
1460	Dickeya_fangzhongdai_ND14b.1460	hypothetical protein	hypothetical protein	37						No
1477	Dickeya_fangzhongdai_ND14b.1477	hypothetical protein	hypothetical protein	43						No
1605	Dickeya_fangzhongdai_ND14b.1605	3-oxoacyl-[acyl-carrier protein] reductase (EC 1.1.1.100)	metabolism	243	S	Function Unknown	Short-chain dehydrogenase reductase SDR			No
1606	Dickeya_fangzhongdai_ND14b.1606	Transcriptional regulator, HxlR family	regulation	124	K	Transcription	HxlR-like helix-turn-helix			No
1632	Dickeya_fangzhongdai_ND14b.1632	hypothetical protein	hypothetical protein	46						No
1634	Dickeya_fangzhongdai_ND14b.1634	hypothetical protein	hypothetical protein	86						No
1692	Dickeya_fangzhongdai_ND14b.1692	hypothetical protein	hypothetical protein	43						No
1736	Dickeya_fangzhongdai_ND14b.1736	Conjugative transfer protein TrbI	extrachromosomal	412	U	Intracellular trafficing and secretion	conjugation TrbI family protein	GO:0005575,GO:0016020,GO:0016021,GO:0031224,GO:0044425	K03195	Yes
1737	Dickeya_fangzhongdai_ND14b.1737	Conjugative transfer protein TrbG	extrachromosomal	238	U	Intracellular trafficing and secretion	transfer protein TrbG	GO:0005575,GO:0006810,GO:0008104,GO:0008150,GO:0009306,GO:0009987,GO:0015031,GO:0016020,GO:0016021,GO:0030255,GO:0031224,GO:0032940,GO:0033036,GO:0044097,GO:0044425,GO:0044699,GO:0044763,GO:0044765,GO:0045184,GO:0046903,GO:0051179,GO:0051234,GO:0051641,GO:0051649,GO:0055085,GO:0071702,GO:0071806	K03204	Yes
1738	Dickeya_fangzhongdai_ND14b.1738	Conjugative transfer protein TrbF	extrachromosomal	234	U	Intracellular trafficing and secretion	conjugal transfer protein TrbF		K03200	Yes
1739	Dickeya_fangzhongdai_ND14b.1739	Conjugative transfer protein TrbL	extrachromosomal	387	U	Intracellular trafficing and secretion	transfer protein TrbL		K07344	Yes
1740	Dickeya_fangzhongdai_ND14b.1740	Conjugative transfer protein TrbJ	extrachromosomal	243	U	Intracellular trafficing and secretion	transfer protein trbj			Yes
1741	Dickeya_fangzhongdai_ND14b.1741	Conjugative transfer protein TrbE	extrachromosomal	816	U	Intracellular trafficing and secretion	CagE TrbE VirB component of type IV transporter system		K03199,K12053	Yes
1742	Dickeya_fangzhongdai_ND14b.1742	Conjugative transfer protein TrbD	extrachromosomal	90	U	Intracellular trafficing and secretion	conjugal transfer trbD transmembrane protein		K03198	Yes
1743	Dickeya_fangzhongdai_ND14b.1743	Conjugative transfer protein TrbC	extrachromosomal	116	U	Intracellular trafficing and secretion	transfer protein TrbC		K03197	Yes
1744	Dickeya_fangzhongdai_ND14b.1744	Conjugative transfer protein TrbB	extrachromosomal	317	U	Intracellular trafficing and secretion	P-type conjugative transfer ATPase TrbB	GO:0005575,GO:0005622,GO:0005623,GO:0005737,GO:0044424,GO:0044464	K02283,K03196	Yes
1745	Dickeya_fangzhongdai_ND14b.1745	CopG domain-containing protein	unknown	146	K	Transcription	CopG DNA-binding domain-containing protein			Yes
1746	Dickeya_fangzhongdai_ND14b.1746	Type IV secretion system protein VirD4	extrachromosomal	651	U	Intracellular trafficing and secretion	Conjugal transfer protein		K03205	Yes
1748	Dickeya_fangzhongdai_ND14b.1748	Transcriptional regulator, LysR family	regulation	304	K	Transcription	LysR family transcriptional regulator			Yes
1758	Dickeya_fangzhongdai_ND14b.1758	Type IV secretory pathway, VirD2 components (relaxase)	extrachromosomal	646	U	Intracellular trafficing and secretion	Type IV secretory pathway VirD2 pilin (Relaxase)-like protein			Yes
1761	Dickeya_fangzhongdai_ND14b.1761	Plasmid replication initiator protein	extrachromosomal	275	L	Replication and repair	replication			Yes
1762	Dickeya_fangzhongdai_ND14b.1762	hypothetical protein	hypothetical protein	98	K	Transcription	Inherit from proNOG: transcriptional regulator			Yes
1763	Dickeya_fangzhongdai_ND14b.1763	FIG00957806: hypothetical protein	hypothetical protein	265	S	Function Unknown	Uncharacterized conserved protein (DUF2285)			Yes
1772	Dickeya_fangzhongdai_ND14b.1772	hypothetical protein	hypothetical protein	61						No
1778	Dickeya_fangzhongdai_ND14b.1778	hypothetical protein	hypothetical protein	41						No
1908	Dickeya_fangzhongdai_ND14b.1908	putative transmembrane protein	unknown	300	S	Function Unknown	Inherit from bactNOG: Secreted protein			No
1924	Dickeya_fangzhongdai_ND14b.1924	Ribosome maturation factor	others	46	S	Function Unknown	Required for maturation of 30S ribosomal subunits (By similarity)	GO:0000028,GO:0005575,GO:0005622,GO:0005623,GO:0005737,GO:0006412,GO:0006996,GO:0008150,GO:0008152,GO:0009058,GO:0009059,GO:0009987,GO:0010467,GO:0016043,GO:0019538,GO:0022607,GO:0022613,GO:0022618,GO:0034622,GO:0034645,GO:0042254,GO:0042255,GO:0042274,GO:0043170,GO:0043933,GO:0044085,GO:0044237,GO:0044238,GO:0044249,GO:0044260,GO:0044267,GO:0044424,GO:0044464,GO:0044699,GO:0044763,GO:0065003,GO:…	K09748	No
2001	Dickeya_fangzhongdai_ND14b.2001	Permease of the drug/metabolite transporter (DMT) superfamily	transport	469						No
2002	Dickeya_fangzhongdai_ND14b.2002	hypothetical protein	hypothetical protein	65						No
2056	Dickeya_fangzhongdai_ND14b.2056	hypothetical protein	hypothetical protein	42						No
2076	Dickeya_fangzhongdai_ND14b.2076	hypothetical protein	hypothetical protein	58						No
2078	Dickeya_fangzhongdai_ND14b.2078	hypothetical protein	hypothetical protein	40						No
2163	Dickeya_fangzhongdai_ND14b.2163	hypothetical protein	hypothetical protein	47						No
2194	Dickeya_fangzhongdai_ND14b.2194	hypothetical protein	hypothetical protein	547						No
2312	Dickeya_fangzhongdai_ND14b.2312	hypothetical protein	hypothetical protein	48						No
2385	Dickeya_fangzhongdai_ND14b.2385	hypothetical protein	hypothetical protein	42						No
2389	Dickeya_fangzhongdai_ND14b.2389	probable glycosyl transferase	metabolism of cell wall	326	M	Cell wall/membrane/envelop biogenesis	Glycosyl Transferase			Yes
2413	Dickeya_fangzhongdai_ND14b.2413	Peptidoglycan/LPS O-acetylase	metabolism of cell wall	388	S	Function Unknown	Acyl-transferase			Yes
2424	Dickeya_fangzhongdai_ND14b.2424	hypothetical protein	hypothetical protein	780						No
2451	Dickeya_fangzhongdai_ND14b.2451	hypothetical protein	hypothetical protein	37						No
2476	Dickeya_fangzhongdai_ND14b.2476	hypothetical protein	hypothetical protein	37						No
2589	Dickeya_fangzhongdai_ND14b.2589	Diaminohydroxyphosphoribosylaminopyrimidine deaminase (EC 3.5.4.26) / 5-amino-6-(5-phosphoribosylamino)uracil reductase (EC 1.1.1.193)	metabolism	329	H	Coenzyme metabolis	Converts 2,5-diamino-6-(ribosylamino)-4(3h)-pyrimidinone 5'-phosphate into 5-amino-6-(ribosylamino)-2,4(1h,3h)- pyrimidinedione 5'-phosphate (By similarity)	GO:0000166,GO:0003674,GO:0003824,GO:0005488,GO:0005575,GO:0005622,GO:0005623,GO:0005737,GO:0005829,GO:0005886,GO:0006766,GO:0006767,GO:0006771,GO:0006807,GO:0008150,GO:0008152,GO:0008703,GO:0008835,GO:0009058,GO:0009110,GO:0009231,GO:0009987,GO:0016020,GO:0016491,GO:0016614,GO:0016616,GO:0016787,GO:0016810,GO:0016814,GO:0018130,GO:0019239,GO:0034641,GO:0036094,GO:0040007,GO:0042364,GO:0042726,GO:…	K01498,K11752	No
2590	Dickeya_fangzhongdai_ND14b.2590	Permease, MDR related, probably tetracycline resistance protein	transport	630	P	Inorganic ion transport and metabolism	Methyltransferase domain			Yes
2591	Dickeya_fangzhongdai_ND14b.2591	argininosuccinate lyase	metabolism	391	I	Lipid metabolism	acetyl-CoA carboxylase biotin carboxylase		K01961,K01965	Yes
2592	Dickeya_fangzhongdai_ND14b.2592	WD-40 repeat protein	unknown	566	S	Function Unknown	WD domain, G-beta repeat		K12132	Yes
2593	Dickeya_fangzhongdai_ND14b.2593	serine/threonine kinase	regulation	308	T	Signal Transduction	Sulfatase-modifying factor enzyme 1			Yes
2594	Dickeya_fangzhongdai_ND14b.2594	argininosuccinate lyase	metabolism	388	I	Lipid metabolism	Inherit from COG: acetyl-CoA carboxylase biotin carboxylase			Yes
2595	Dickeya_fangzhongdai_ND14b.2595	carboxylase domain containing protein	metabolism	402	S	Function Unknown	Inherit from proNOG: nikkomycin biosynthesis protein, carboxylase			Yes
2596	Dickeya_fangzhongdai_ND14b.2596	Cysteine synthase (EC 2.5.1.47)	metabolism	330	E	Amino Acid metabolis and transport	cysteine synthase		K01738	Yes
2597	Dickeya_fangzhongdai_ND14b.2597	putative NADPH-dependent FMN reductase	energy production	179	S	Function Unknown	Flavodoxin-like fold			Yes
2598	Dickeya_fangzhongdai_ND14b.2598	GTP cyclohydrolase II (EC 3.5.4.25)	metabolism	208	H	Coenzyme metabolis	Catalyzes the conversion of GTP to 2,5-diamino-6- ribosylamino-4(3H)-pyrimidinone 5'-phosphate (DARP), formate and pyrophosphate (By similarity)	GO:0003674,GO:0003824,GO:0003933,GO:0003935,GO:0006766,GO:0006767,GO:0006771,GO:0006807,GO:0008150,GO:0008152,GO:0009058,GO:0009110,GO:0009231,GO:0009987,GO:0016787,GO:0016810,GO:0016814,GO:0018130,GO:0019238,GO:0034641,GO:0042364,GO:0042726,GO:0042727,GO:0044237,GO:0044249,GO:0044271,GO:0044281,GO:0044283,GO:0044710,GO:0044711,GO:0046483,GO:0071704,GO:1901360,GO:1901362,GO:1901564,GO:1901566,GO:…	K01497	Yes
2677	Dickeya_fangzhongdai_ND14b.2677	hypothetical protein	hypothetical protein	54						No
2714	Dickeya_fangzhongdai_ND14b.2714	Transcriptional regulator, TetR family	regulation	187	K	Transcription	Transcriptional regulator, TetR family			No
2715	Dickeya_fangzhongdai_ND14b.2715	Permeases of the major facilitator superfamily	transport	415	G	Carbohydrate metabolism and transport	Major Facilitator superfamily			No
2716	Dickeya_fangzhongdai_ND14b.2716	hypothetical protein	hypothetical protein	71						No
2753	Dickeya_fangzhongdai_ND14b.2753	hypothetical protein	hypothetical protein	75						No
2762	Dickeya_fangzhongdai_ND14b.2762	hypothetical protein	hypothetical protein	58						No
2795	Dickeya_fangzhongdai_ND14b.2795	hypothetical protein	hypothetical protein	41						Yes
2858	Dickeya_fangzhongdai_ND14b.2858	Outer membrane vitamin B12 receptor BtuB	transport	655	P	Inorganic ion transport and metabolism	Involved in the active translocation of vitamin B12 (cyanocobalamin) across the outer membrane to the periplasmic space. It derives its energy for transport by interacting with the trans-periplasmic membrane protein TonB (By similarity)	GO:0003674,GO:0005215,GO:0005575,GO:0005623,GO:0006810,GO:0008150,GO:0009279,GO:0015889,GO:0016020,GO:0019867,GO:0030312,GO:0030313,GO:0031975,GO:0044462,GO:0044464,GO:0044699,GO:0044765,GO:0051179,GO:0051180,GO:0051234,GO:0071702,GO:0071705,GO:0071944	K02014,K16092	Yes
2904	Dickeya_fangzhongdai_ND14b.2904	hypothetical protein	hypothetical protein	41						Yes
2906	Dickeya_fangzhongdai_ND14b.2906	amino acid ABC transporter, ATP-binding protein	transport	252	E	Amino Acid metabolis and transport	(ABC) transporter		K02028,K09972,K10004,K10038,K16963	Yes
2907	Dickeya_fangzhongdai_ND14b.2907	Glutamate Aspartate transport system permease protein GltK (TC 3.A.1.3.4)	transport	372	E	Amino Acid metabolis and transport	amino acid abc transporter	GO:0005575,GO:0016020	K02029,K09970,K09971	Yes
2908	Dickeya_fangzhongdai_ND14b.2908	ABC-type amino acid transport system, permease component	transport	404	E	Amino Acid metabolis and transport	amino acid abc transporter	GO:0005575,GO:0016020	K02029,K09970	Yes
2909	Dickeya_fangzhongdai_ND14b.2909	Glutamate Aspartate periplasmic binding protein precursor GltI (TC 3.A.1.3.4)	transport	354	E	Amino Acid metabolis and transport	amino acid AbC transporter		K09969	Yes
2910	Dickeya_fangzhongdai_ND14b.2910	TauE/SafE exporter family	transport	249	S	Function Unknown	permease			Yes
2911	Dickeya_fangzhongdai_ND14b.2911	MmgE/PrpD family	metabolism	441	S	Function Unknown	MmgE PrpD family protein			Yes
2912	Dickeya_fangzhongdai_ND14b.2912	MmgE/PrpD family	metabolism	452	S	Function Unknown	MmgE PrpD family protein			Yes
2913	Dickeya_fangzhongdai_ND14b.2913	predicted biotin regulatory protein BioR (GntR family)	regulation	218	K	Transcription	GntR Family Transcriptional Regulator			Yes
3033	Dickeya_fangzhongdai_ND14b.3033	CAAX amino terminal protease family protein	unknown	274	S	Function Unknown	CAAX amino terminal protease family		K07052	Yes
3080	Dickeya_fangzhongdai_ND14b.3080	hypothetical protein	hypothetical protein	88	S	Function Unknown	Rescues the ribosomes stalled at the 3' end of non-stop mRNAs. May induce hydrolysis of the ribosome-bound peptidyl-tRNA. This activity is crucial when the stalled ribosome can not be rescued by the SsrA(tmRNA)-SmpB quality control system	GO:0000049,GO:0003674,GO:0003676,GO:0003723,GO:0005488,GO:0006412,GO:0006414,GO:0006417,GO:0008150,GO:0008152,GO:0009058,GO:0009059,GO:0009889,GO:0009987,GO:0010467,GO:0010468,GO:0010556,GO:0010608,GO:0019222,GO:0019538,GO:0031323,GO:0031326,GO:0032268,GO:0034645,GO:0043021,GO:0043023,GO:0043170,GO:0044237,GO:0044238,GO:0044249,GO:0044260,GO:0044267,GO:0050789,GO:0050794,GO:0051246,GO:0060255,GO:…	K09890	Yes
3111	Dickeya_fangzhongdai_ND14b.3111	hypothetical protein	hypothetical protein	63						No
3174	Dickeya_fangzhongdai_ND14b.3174	hypothetical protein	hypothetical protein	46						No
3179	Dickeya_fangzhongdai_ND14b.3179	hypothetical protein	hypothetical protein	52						No
3327	Dickeya_fangzhongdai_ND14b.3327	hypothetical protein	hypothetical protein	64						No
3437	Dickeya_fangzhongdai_ND14b.3437	hypothetical protein	hypothetical protein	38						No
3446	Dickeya_fangzhongdai_ND14b.3446	hypothetical protein	hypothetical protein	62						No
3541	Dickeya_fangzhongdai_ND14b.3541	hypothetical protein	hypothetical protein	86						No
3665	Dickeya_fangzhongdai_ND14b.3665	Mobile element protein	extrachromosomal	148	D, J		addiction module toxin, RelE StbE family	GO:0003674,GO:0003676,GO:0003723,GO:0003824,GO:0004518,GO:0004519,GO:0004521,GO:0004540,GO:0005488,GO:0006139,GO:0006401,GO:0006402,GO:0006417,GO:0006725,GO:0006807,GO:0006950,GO:0007154,GO:0008150,GO:0008152,GO:0009056,GO:0009057,GO:0009267,GO:0009605,GO:0009636,GO:0009889,GO:0009890,GO:0009892,GO:0009987,GO:0009991,GO:0010468,GO:0010556,GO:0010558,GO:0010605,GO:0010608,GO:0016070,GO:0016071,GO:…	K06218	No
3814	Dickeya_fangzhongdai_ND14b.3814	hypothetical protein	hypothetical protein	38						No
3823	Dickeya_fangzhongdai_ND14b.3823	hypothetical protein	hypothetical protein	39						No
3847	Dickeya_fangzhongdai_ND14b.3847	hypothetical protein	hypothetical protein	73						No
3899	Dickeya_fangzhongdai_ND14b.3899	Sigma-fimbriae tip adhesin	others	318	S	Function Unknown	spore coat U domain-containing protein			No
3900	Dickeya_fangzhongdai_ND14b.3900	Sigma-fimbriae usher protein	others	810	M	Cell wall/membrane/envelop biogenesis	outer membrane usher protein	GO:0005575,GO:0005623,GO:0009279,GO:0016020,GO:0019867,GO:0030312,GO:0030313,GO:0031975,GO:0044462,GO:0044464,GO:0071944	K07347	No
3901	Dickeya_fangzhongdai_ND14b.3901	Sigma-fimbriae chaperone protein	others	253	N, U		chaperone	GO:0003674,GO:0003824,GO:0008150,GO:0008152,GO:0009297,GO:0009987,GO:0016043,GO:0022607,GO:0030030,GO:0030031,GO:0043711,GO:0044085,GO:0044699,GO:0044763,GO:0071840	K07346	No
3902	Dickeya_fangzhongdai_ND14b.3902	Sigma-fimbriae uncharacterized subunit	others	185	S	Function Unknown	spore coat U domain-containing protein			No
3961	Dickeya_fangzhongdai_ND14b.3961	hypothetical protein	hypothetical protein	47						No
3973	Dickeya_fangzhongdai_ND14b.3973	hypothetical protein	hypothetical protein	38						No
4017	Dickeya_fangzhongdai_ND14b.4017	hypothetical protein	hypothetical protein	66						No
4135	Dickeya_fangzhongdai_ND14b.4135	hypothetical protein	hypothetical protein	51						No
4145	Dickeya_fangzhongdai_ND14b.4145	hypothetical protein	hypothetical protein	39						Yes
4191	Dickeya_fangzhongdai_ND14b.4191	FIG01223304: hypothetical protein	hypothetical protein	250	S	Function Unknown	mobilization protein			Yes
4192	Dickeya_fangzhongdai_ND14b.4192	MobB protein	extrachromosomal	578	S	Function Unknown	mobilization protein			Yes
4195	Dickeya_fangzhongdai_ND14b.4195	Inner membrane protein forms channel for type IV secretion of T-DNA complex (VirB10)	protein secretion	410	U	Intracellular trafficing and secretion	conjugation TrbI family protein		K03195,K12092	Yes
4196	Dickeya_fangzhongdai_ND14b.4196	Forms the bulk of type IV secretion complex that spans outer membrane and periplasm (VirB9)	protein secretion	296	U	Intracellular trafficing and secretion	transfer protein	GO:0005575,GO:0005623,GO:0009279,GO:0016020,GO:0019867,GO:0030312,GO:0030313,GO:0031975,GO:0044462,GO:0044464,GO:0071944	K03204,K12085,K12093	Yes
4203	Dickeya_fangzhongdai_ND14b.4203	Bores hole in peptidoglycan layer allowing type IV secretion complex assembly to occur (VirB1)	protein secretion	221	U	Intracellular trafficing and secretion	type IV secretion system protein VirB1		K03194	Yes
4212	Dickeya_fangzhongdai_ND14b.4212	Ner-like regulatory protein	regulation	99	K	Transcription	Inherit from COG: Transcriptional regulator		K07724	Yes
4213	Dickeya_fangzhongdai_ND14b.4213	hypothetical protein	hypothetical protein	40	K	Transcription	Transcriptional regulator			Yes
4342	Dickeya_fangzhongdai_ND14b.4342	hypothetical protein	hypothetical protein	56						No
4371	Dickeya_fangzhongdai_ND14b.4371	hypothetical protein	hypothetical protein	44						No
4465	Dickeya_fangzhongdai_ND14b.4465	hypothetical protein	hypothetical protein	77						No
4468	Dickeya_fangzhongdai_ND14b.4468	Coenzyme F420-dependent N5,N10-methylene tetrahydromethanopterin reductase and related flavin-dependent oxidoreductases	energy production	329	C	Energy production and conversion	Luciferase family			No
4472	Dickeya_fangzhongdai_ND14b.4472	Branched-chain amino acid transport system carrier protein	transport	427	E	Amino Acid metabolis and transport	amino acid transport system II carrier protein	GO:0003333,GO:0003674,GO:0005215,GO:0005304,GO:0005342,GO:0005575,GO:0005623,GO:0005886,GO:0006810,GO:0006811,GO:0006812,GO:0006820,GO:0006865,GO:0008150,GO:0008324,GO:0008509,GO:0008514,GO:0009987,GO:0015075,GO:0015171,GO:0015175,GO:0015179,GO:0015188,GO:0015190,GO:0015658,GO:0015711,GO:0015803,GO:0015804,GO:0015807,GO:0015818,GO:0015820,GO:0015829,GO:0015849,GO:0016020,GO:0022857,GO:0022891,GO:…	K03311	No
4482	Dickeya_fangzhongdai_ND14b.4482	hypothetical protein	hypothetical protein	50						No
4493	Dickeya_fangzhongdai_ND14b.4493	hypothetical protein	hypothetical protein	53						No
4496	Dickeya_fangzhongdai_ND14b.4496	hypothetical protein	hypothetical protein	38						No
4500	Dickeya_fangzhongdai_ND14b.4500	LysR-family transcriptional regulator PA4203	regulation	284	K	Transcription	Transcriptional regulator, LysR family			No
4501	Dickeya_fangzhongdai_ND14b.4501	4-oxalocrotonate tautomerase (EC 5.3.2.-)	metabolism	68	S	Function Unknown	4-oxalocrotonate tautomerase		K01821	No
4502	Dickeya_fangzhongdai_ND14b.4502	Aspartate racemase (EC 5.1.1.13)	metabolism	236	E	Amino Acid metabolis and transport	Racemase		K01779	No
4532	Dickeya_fangzhongdai_ND14b.4532	hypothetical protein	hypothetical protein	40						No
4564	Dickeya_fangzhongdai_ND14b.4564	Acetyltransferase, GNAT family	others	70	K	Transcription	Acetyltransferase GNAT Family			No
4565	Dickeya_fangzhongdai_ND14b.4565	hypothetical protein	hypothetical protein	168						No
*RAST annotation that was was manually curated.
