# Supplementary material for: Genomic characterisation of the new Dickeya fangzhongdai species regrouping plant pathogens and environmental isolates
Source: BMC Genomics. 2019 Jan 11;20:34. doi: 10.1186/s12864-018-5332-3 (PMC6329079; doi:10.1186/s12864-018-5332-3)
Supplement: Supplementary file 4 — Table S4. Genes present in the JS5 strain that are absent in all other Dickeya fangzhongdai strains. (XLSX 17 kb) [file 12864_2018_5332_MOESM4_ESM.xlsx]

## Sheet: spécifiques JS5
Table S4: Genes present in the JS5 strain that are absent in all other Dickeya fangzhongdai strains.
Gene	Annotation*	functional classification
Dickeya_fangzhongdai_JS5.0405	hypothetical protein	hypothetical protein
Dickeya_fangzhongdai_JS5.0416	Integrase	extrachromosomal
Dickeya_fangzhongdai_JS5.0417	hypothetical protein	hypothetical protein
Dickeya_fangzhongdai_JS5.0418	hypothetical protein	hypothetical protein
Dickeya_fangzhongdai_JS5.0419	hypothetical protein	hypothetical protein
Dickeya_fangzhongdai_JS5.0420	Phage DNA binding protein	extrachromosomal
Dickeya_fangzhongdai_JS5.0421	Transcriptional regulator, AlpA like	regulation
Dickeya_fangzhongdai_JS5.0422	hypothetical protein	hypothetical protein
Dickeya_fangzhongdai_JS5.0423	Replicative helicase RepA	others
Dickeya_fangzhongdai_JS5.0424	Ner-like regulatory protein	regulation
Dickeya_fangzhongdai_JS5.0425	FIG00613438: hypothetical protein	hypothetical protein
Dickeya_fangzhongdai_JS5.0426	FIG001353: Acetyltransferase	undefined
Dickeya_fangzhongdai_JS5.0427	FIG032766: hypothetical protein	unknown
Dickeya_fangzhongdai_JS5.0437	hypothetical protein	hypothetical protein
Dickeya_fangzhongdai_JS5.0485	hypothetical protein	hypothetical protein
Dickeya_fangzhongdai_JS5.1036	GNAT family acetyltransferase YhhY	undefined
Dickeya_fangzhongdai_JS5.1037	hypothetical protein	hypothetical protein
Dickeya_fangzhongdai_JS5.1088	Mobile element protein	extrachromosomal
Dickeya_fangzhongdai_JS5.1089	Sulfur carrier protein adenylyltransferase ThiF	hypothetical protein
Dickeya_fangzhongdai_JS5.1090	FIG00715976: hypothetical protein	hypothetical protein
Dickeya_fangzhongdai_JS5.1095	hypothetical protein	hypothetical protein
Dickeya_fangzhongdai_JS5.118	autoinducer synthase	regulation
Dickeya_fangzhongdai_JS5.1208	hypothetical protein	hypothetical protein
Dickeya_fangzhongdai_JS5.125	hypothetical protein	hypothetical protein
Dickeya_fangzhongdai_JS5.1301	Mobile element protein	extrachromosomal
Dickeya_fangzhongdai_JS5.1313	hypothetical protein	hypothetical protein
Dickeya_fangzhongdai_JS5.1397	hypothetical protein	hypothetical protein
Dickeya_fangzhongdai_JS5.1438	hypothetical protein	hypothetical protein
Dickeya_fangzhongdai_JS5.1464	Ankyrin-repeats containing protein	unknown
Dickeya_fangzhongdai_JS5.1470	Rhs-family protein	protein secretion
Dickeya_fangzhongdai_JS5.1471	Rhs-family protein	protein secretion
Dickeya_fangzhongdai_JS5.1476	ParD antitoxin	extrachromosomal
Dickeya_fangzhongdai_JS5.1477	ParE toxin	extrachromosomal
Dickeya_fangzhongdai_JS5.1478	hypothetical protein	hypothetical protein
Dickeya_fangzhongdai_JS5.1620	hypothetical protein	hypothetical protein
Dickeya_fangzhongdai_JS5.1630	hypothetical protein	hypothetical protein
Dickeya_fangzhongdai_JS5.1635	hypothetical protein	hypothetical protein
Dickeya_fangzhongdai_JS5.1636	hypothetical protein	hypothetical protein
Dickeya_fangzhongdai_JS5.1811	hypothetical protein	hypothetical protein
Dickeya_fangzhongdai_JS5.1852	hypothetical protein	hypothetical protein
Dickeya_fangzhongdai_JS5.1869	Arsenic efflux pump protein	transport
Dickeya_fangzhongdai_JS5.1871	hypothetical protein	hypothetical protein
Dickeya_fangzhongdai_JS5.1979	hypothetical protein	hypothetical protein
Dickeya_fangzhongdai_JS5.2053	hypothetical protein	hypothetical protein
Dickeya_fangzhongdai_JS5.2054	HNH endonuclease	others
Dickeya_fangzhongdai_JS5.2123	hypothetical protein	hypothetical protein
Dickeya_fangzhongdai_JS5.2135	hypothetical protein	hypothetical protein
Dickeya_fangzhongdai_JS5.227	hypothetical protein	hypothetical protein
Dickeya_fangzhongdai_JS5.2277	hypothetical protein	hypothetical protein
Dickeya_fangzhongdai_JS5.2278	hypothetical protein	hypothetical protein
Dickeya_fangzhongdai_JS5.2300	hypothetical protein	hypothetical protein
Dickeya_fangzhongdai_JS5.232	hypothetical protein	hypothetical protein
Dickeya_fangzhongdai_JS5.2322	hypothetical protein	hypothetical protein
Dickeya_fangzhongdai_JS5.2323	hypothetical protein	hypothetical protein
Dickeya_fangzhongdai_JS5.2327	hypothetical protein	hypothetical protein
Dickeya_fangzhongdai_JS5.2329	Putative large exoprotein involved in heme utilization or adhesion of ShlA/HecA/FhaA family	unknown
Dickeya_fangzhongdai_JS5.233	hypothetical protein	hypothetical protein
Dickeya_fangzhongdai_JS5.2330	hypothetical protein	hypothetical protein
Dickeya_fangzhongdai_JS5.2332	hypothetical protein	hypothetical protein
Dickeya_fangzhongdai_JS5.2417	hypothetical protein	hypothetical protein
Dickeya_fangzhongdai_JS5.2418	Domain of unknown function DUF1813 HSP20-like protein	hypothetical protein
Dickeya_fangzhongdai_JS5.2506	short-chain dehydrogenase/reductase SDR	unknown
Dickeya_fangzhongdai_JS5.2572	hypothetical protein	hypothetical protein
Dickeya_fangzhongdai_JS5.2674	hypothetical protein	hypothetical protein
Dickeya_fangzhongdai_JS5.2810	hypothetical protein	hypothetical protein
Dickeya_fangzhongdai_JS5.2842	Flagellar protein FlhE	chemotaxis and motility
Dickeya_fangzhongdai_JS5.2843	Flagellar biosynthesis protein FlhA	chemotaxis and motility
Dickeya_fangzhongdai_JS5.2844	Flagellar biosynthesis protein FlhA	chemotaxis and motility
Dickeya_fangzhongdai_JS5.2885	FIG00613623: hypothetical protein	hypothetical protein
Dickeya_fangzhongdai_JS5.2944	hypothetical protein	hypothetical protein
Dickeya_fangzhongdai_JS5.3120	hypothetical protein	hypothetical protein
Dickeya_fangzhongdai_JS5.3121	hypothetical protein	hypothetical protein
Dickeya_fangzhongdai_JS5.3122	hypothetical protein	hypothetical protein
Dickeya_fangzhongdai_JS5.3127	Phage antirepressor protein	extrachromosomal
Dickeya_fangzhongdai_JS5.3128	Phage Rha protein	extrachromosomal
Dickeya_fangzhongdai_JS5.3132	FIG00553480: hypothetical protein	hypothetical protein
Dickeya_fangzhongdai_JS5.3134	hypothetical protein	hypothetical protein
Dickeya_fangzhongdai_JS5.3136	hypothetical protein	hypothetical protein
Dickeya_fangzhongdai_JS5.3139	gp7	hypothetical protein
Dickeya_fangzhongdai_JS5.3146	hypothetical protein	hypothetical protein
Dickeya_fangzhongdai_JS5.3147	Adenine-specific methyltransferase (EC 2.1.1.72)	unknown
Dickeya_fangzhongdai_JS5.3148	Phage lysin (EC 3.2.1.17) # Phage lysozyme or muramidase (EC 3.2.1.17)	extrachromosomal
Dickeya_fangzhongdai_JS5.3149	Gifsy-1 prophage protein	extrachromosomal
Dickeya_fangzhongdai_JS5.3150	hypothetical protein	hypothetical protein
Dickeya_fangzhongdai_JS5.3151	Phage antitermination protein Q	extrachromosomal
Dickeya_fangzhongdai_JS5.3155	hypothetical protein	hypothetical protein
Dickeya_fangzhongdai_JS5.3156	hypothetical protein	hypothetical protein
Dickeya_fangzhongdai_JS5.3158	hypothetical protein	hypothetical protein
Dickeya_fangzhongdai_JS5.3159	hypothetical protein	hypothetical protein
Dickeya_fangzhongdai_JS5.3164	Primosomal protein I	hypothetical protein
Dickeya_fangzhongdai_JS5.3168	hypothetical protein	hypothetical protein
Dickeya_fangzhongdai_JS5.3169	FIG00638519: hypothetical protein	hypothetical protein
Dickeya_fangzhongdai_JS5.3172	hypothetical protein	hypothetical protein
Dickeya_fangzhongdai_JS5.3173	hypothetical protein	hypothetical protein
Dickeya_fangzhongdai_JS5.3174	Mobile element protein	extrachromosomal
Dickeya_fangzhongdai_JS5.3192	hypothetical protein	hypothetical protein
Dickeya_fangzhongdai_JS5.3219	hypothetical protein	hypothetical protein
Dickeya_fangzhongdai_JS5.3220	hypothetical protein	hypothetical protein
Dickeya_fangzhongdai_JS5.3409	hypothetical protein	hypothetical protein
Dickeya_fangzhongdai_JS5.3410	hypothetical protein	hypothetical protein
Dickeya_fangzhongdai_JS5.3411	Phage tail fiber protein	extrachromosomal
Dickeya_fangzhongdai_JS5.3436	Toxin YafO	others
Dickeya_fangzhongdai_JS5.3437	hypothetical protein	hypothetical protein
Dickeya_fangzhongdai_JS5.3652	Mobile element protein	extrachromosomal
Dickeya_fangzhongdai_JS5.3653	FIG01222816: hypothetical protein	hypothetical protein
Dickeya_fangzhongdai_JS5.3654	FIG01221888: hypothetical protein	hypothetical protein
Dickeya_fangzhongdai_JS5.3655	FtsK domain containing protein	unknown
Dickeya_fangzhongdai_JS5.3656	hypothetical protein	hypothetical protein
Dickeya_fangzhongdai_JS5.3657	hypothetical protein	hypothetical protein
Dickeya_fangzhongdai_JS5.3658	FIG01060185: hypothetical protein	hypothetical protein
Dickeya_fangzhongdai_JS5.3659	FIG00856023: hypothetical protein	hypothetical protein
Dickeya_fangzhongdai_JS5.3660	Mobile element protein	extrachromosomal
Dickeya_fangzhongdai_JS5.3662	hypothetical protein	hypothetical protein
Dickeya_fangzhongdai_JS5.3663	hypothetical protein	hypothetical protein
Dickeya_fangzhongdai_JS5.3666	hypothetical protein	hypothetical protein
Dickeya_fangzhongdai_JS5.3781	hypothetical protein	hypothetical protein
Dickeya_fangzhongdai_JS5.3782	hypothetical protein	hypothetical protein
Dickeya_fangzhongdai_JS5.3783	hypothetical protein	hypothetical protein
Dickeya_fangzhongdai_JS5.3923	hypothetical protein	hypothetical protein
Dickeya_fangzhongdai_JS5.3937	hypothetical protein	hypothetical protein
Dickeya_fangzhongdai_JS5.3948	hypothetical protein	hypothetical protein
Dickeya_fangzhongdai_JS5.3970	hypothetical protein	hypothetical protein
Dickeya_fangzhongdai_JS5.3978	hypothetical protein	hypothetical protein
Dickeya_fangzhongdai_JS5.4100	hypothetical protein	hypothetical protein
Dickeya_fangzhongdai_JS5.4268	hypothetical protein	hypothetical protein
Dickeya_fangzhongdai_JS5.4298	hypothetical protein	hypothetical protein
Dickeya_fangzhongdai_JS5.4299	Putative DNA-binding protein in cluster with Type I restriction-modification system	others
Dickeya_fangzhongdai_JS5.4435	hypothetical protein	hypothetical protein
Dickeya_fangzhongdai_JS5.5	High-affnity carbon uptake protein Hat/HatR	transport
Dickeya_fangzhongdai_JS5.509	hypothetical protein	hypothetical protein
Dickeya_fangzhongdai_JS5.548	Chromosome partitioning ATPase in PFGI-1-like cluster, ParA-like	extrachromosomal
Dickeya_fangzhongdai_JS5.549	hypothetical protein	hypothetical protein
Dickeya_fangzhongdai_JS5.550	hypothetical protein	hypothetical protein
Dickeya_fangzhongdai_JS5.551	Replicative DNA helicase (DnaB) (EC 3.6.4.12)	extrachromosomal
Dickeya_fangzhongdai_JS5.552	Protein with ParB-like nuclease domain in PFGI-1-like cluster	extrachromosomal
Dickeya_fangzhongdai_JS5.553	hypothetical protein	hypothetical protein
Dickeya_fangzhongdai_JS5.554	FIG004780: hypothetical protein in PFGI-1-like cluster	hypothetical protein
Dickeya_fangzhongdai_JS5.555	hypothetical protein	hypothetical protein
Dickeya_fangzhongdai_JS5.556	hypothetical protein	hypothetical protein
Dickeya_fangzhongdai_JS5.557	FIG141751: hypothetical protein in PFGI-1-like cluster	hypothetical protein
Dickeya_fangzhongdai_JS5.558	integrating conjugative element protein, PFL_4669 family	unknown
Dickeya_fangzhongdai_JS5.559	DNA topoisomerase III (EC 5.99.1.2) in PFGI-1-like cluster	extrachromosomal
Dickeya_fangzhongdai_JS5.560	Putative uncharacterized protein STY4534 (Putative uncharacterized protein)	hypothetical protein
Dickeya_fangzhongdai_JS5.561	Single-stranded DNA-binding protein	others
Dickeya_fangzhongdai_JS5.562	Beta-glucosidase/6-phospho-beta-glucosidase/beta- galactosidase	metabolism
Dickeya_fangzhongdai_JS5.563	IncI1 plasmid conjugative transfer protein PilL	extrachromosomal
Dickeya_fangzhongdai_JS5.564	IncI1 plasmid conjugative transfer protein PilM	extrachromosomal
Dickeya_fangzhongdai_JS5.565	IncI1 plasmid conjugative transfer lipoprotein PilN	extrachromosomal
Dickeya_fangzhongdai_JS5.566	IncI1 plasmid pilus assembly protein PilO	extrachromosomal
Dickeya_fangzhongdai_JS5.567	IncI1 plasmid pilus assembly protein PilP	extrachromosomal
Dickeya_fangzhongdai_JS5.568	IncI1 plasmid conjugative transfer ATPase PilQ	extrachromosomal
Dickeya_fangzhongdai_JS5.569	IncI1 plasmid conjugative transfer inner membrane protein PilR	extrachromosomal
Dickeya_fangzhongdai_JS5.570	IncI1 plasmid conjugative transfer prepilin PilS	extrachromosomal
Dickeya_fangzhongdai_JS5.571	IncI1 plasmid conjugative transfer putative membrane protein PilT	extrachromosomal
Dickeya_fangzhongdai_JS5.572	Type-IV sectretion leader peptidase/N-methyltransferase	extrachromosomal
Dickeya_fangzhongdai_JS5.573	IncI1 plasmid conjugative transfer pilus-tip adhesin protein PilV	extrachromosomal
Dickeya_fangzhongdai_JS5.574	IncI1 plasmid conjugative transfer protein TraE	extrachromosomal
Dickeya_fangzhongdai_JS5.575	IncI1 plasmid conjugative transfer protein TraF	extrachromosomal
Dickeya_fangzhongdai_JS5.576	hypothetical protein	hypothetical protein
Dickeya_fangzhongdai_JS5.577	hypothetical protein	hypothetical protein
Dickeya_fangzhongdai_JS5.578	integrating conjugative element protein, PFL_4693 family	extrachromosomal
Dickeya_fangzhongdai_JS5.579	Restriction endonuclease Mrr	defence
Dickeya_fangzhongdai_JS5.580	Type IV secretory pathway, VirD4 components	extrachromosomal
Dickeya_fangzhongdai_JS5.581	integrating conjugative element membrane protein, PFL_4697 family	extrachromosomal
Dickeya_fangzhongdai_JS5.582	Mobile element protein	extrachromosomal
Dickeya_fangzhongdai_JS5.583	hypothetical protein	hypothetical protein
Dickeya_fangzhongdai_JS5.584	integrative conjugative element protein, RAQPRD family	extrachromosomal
Dickeya_fangzhongdai_JS5.585	integrating conjugative element protein, PFL_4701 family	extrachromosomal
Dickeya_fangzhongdai_JS5.586	integrating conjugative element membrane protein, PFL_4702 family	extrachromosomal
Dickeya_fangzhongdai_JS5.587	conjugative transfer region protein, TIGR03750 family	extrachromosomal
Dickeya_fangzhongdai_JS5.588	integrating conjugative element protein, PFL_4703 family	extrachromosomal
Dickeya_fangzhongdai_JS5.589	integrating conjugative element protein, traK superfamily	extrachromosomal
Dickeya_fangzhongdai_JS5.590	integrating conjugative element protein, PFL_4705 family; Trab related	extrachromosomal
Dickeya_fangzhongdai_JS5.591	Type IV secretory pathway, VirB4 components	extrachromosomal
Dickeya_fangzhongdai_JS5.592	hypothetical protein	hypothetical protein
Dickeya_fangzhongdai_JS5.593	hypothetical protein	hypothetical protein
Dickeya_fangzhongdai_JS5.594	integrating conjugative element protein, PFL_4709 family	extrachromosomal
Dickeya_fangzhongdai_JS5.595	integrating conjugative element protein, PFL_4710 family; TraU	extrachromosomal
Dickeya_fangzhongdai_JS5.596	integrating conjugative element protein, PFL_4711 family	extrachromosomal
Dickeya_fangzhongdai_JS5.597	conjugal transfer protein TraG	extrachromosomal
Dickeya_fangzhongdai_JS5.598	Virulence-associated protein vagC, antitoxin	defence
Dickeya_fangzhongdai_JS5.599	VapC toxin protein	defence
Dickeya_fangzhongdai_JS5.600	integrase	extrachromosomal
Dickeya_fangzhongdai_JS5.601	hypothetical protein	hypothetical protein
Dickeya_fangzhongdai_JS5.602	hypothetical protein	hypothetical protein
Dickeya_fangzhongdai_JS5.603	DNA repair protein RadC related	others
Dickeya_fangzhongdai_JS5.604	CbtA_toxin of type IV toxin-antitoxin system family	defence
Dickeya_fangzhongdai_JS5.605	FIG01056640: hypothetical protein	hypothetical protein
Dickeya_fangzhongdai_JS5.606	hypothetical protein	hypothetical protein
Dickeya_fangzhongdai_JS5.607	COG0286: Type I restriction-modification system methyltransferase subunit	defence
Dickeya_fangzhongdai_JS5.608	AAA ATPase domaincontaining protein	unknown
Dickeya_fangzhongdai_JS5.609	hypothetical protein	hypothetical protein
Dickeya_fangzhongdai_JS5.610	putative DNA helicase	others
Dickeya_fangzhongdai_JS5.611	FIG00643710: hypothetical protein	hypothetical protein
Dickeya_fangzhongdai_JS5.612	hypothetical protein	hypothetical protein
Dickeya_fangzhongdai_JS5.613	hypothetical protein	hypothetical protein
Dickeya_fangzhongdai_JS5.614	hypothetical protein	hypothetical protein
Dickeya_fangzhongdai_JS5.615	hypothetical protein	hypothetical protein
Dickeya_fangzhongdai_JS5.616	hypothetical protein	hypothetical protein
Dickeya_fangzhongdai_JS5.617	hypothetical protein	hypothetical protein
Dickeya_fangzhongdai_JS5.618	hypothetical protein	hypothetical protein
Dickeya_fangzhongdai_JS5.619	hypothetical protein	hypothetical protein
Dickeya_fangzhongdai_JS5.620	hypothetical protein	hypothetical protein
Dickeya_fangzhongdai_JS5.621	putative DNA helicase	others
Dickeya_fangzhongdai_JS5.622	integrating conjugative element relaxase domain containing protein, PFL_4751 family	extrachromosomal
Dickeya_fangzhongdai_JS5.623	Probable phage integrase	extrachromosomal
Dickeya_fangzhongdai_JS5.684	Putative transcription regulator (DUF1323) MerR family	regulation
Dickeya_fangzhongdai_JS5.716	hypothetical protein	hypothetical protein
Dickeya_fangzhongdai_JS5.836	hypothetical protein	hypothetical protein
Dickeya_fangzhongdai_JS5.84	hypothetical protein	hypothetical protein
Dickeya_fangzhongdai_JS5.887	N-glycosyltransferase	metabolism
Dickeya_fangzhongdai_JS5.888	TnpA transposase	extrachromosomal
Dickeya_fangzhongdai_JS5.889	DNA-invertase	extrachromosomal
Dickeya_fangzhongdai_JS5.890	Uncharacterized OsmC-related protein	unknown
Dickeya_fangzhongdai_JS5.891	Transcriptional regulator, TetR family	regulation
Dickeya_fangzhongdai_JS5.892	Possible carboxymuconolactone decarboxylase family protein (EC 4.1.1.44)	metabolism
Dickeya_fangzhongdai_JS5.893	Thioredoxin	energy metabolism
Dickeya_fangzhongdai_JS5.894	NADH:flavin oxidoreductases, Old Yellow Enzyme family	energy production
Dickeya_fangzhongdai_JS5.895	DsbA-like FrnE protein	metabolism
Dickeya_fangzhongdai_JS5.896	3-ketoacyl-(acyl-carrier-protein) reductase	metabolism
Dickeya_fangzhongdai_JS5.897	Bifunctional PLP-dependent enzyme with beta-cystathionase and maltose regulon repressor activities	metabolism
Dickeya_fangzhongdai_JS5.898	Permease of the drug/metabolite transporter (DMT) superfamily	transport
Dickeya_fangzhongdai_JS5.899	Alpha/beta hydrolase family	unknown
Dickeya_fangzhongdai_JS5.938	hypothetical protein	hypothetical protein
Dickeya_fangzhongdai_JS5.995	Type III restriction-modification system methylation subunit (EC 2.1.1.72)	others
Dickeya_fangzhongdai_JS5.996	Type III restriction enzyme, res subunit:DEAD/DEAH box helicase, N-terminal	others
Dickeya_fangzhongdai_JS5.998	hypothetical protein	hypothetical protein
*RAST annotation that was was manually curated.
